# Supplementary material for: Liposomal Formulations of a New Zinc(II) Complex Exhibiting High Therapeutic Potential in a Murine Colon Cancer Model
Source: Int J Mol Sci. 2022 Jun 16;23(12):6728. doi: 10.3390/ijms23126728 (PMC9223407; doi:10.3390/ijms23126728)
Supplement: Supplementary file 1 [file ijms-23-06728-s001.zip]

Archive with 1 entries (1 files):
- ijms-1763777-supplementary.pdf
